# Supplementary material for: Physical Activity Alters Functional Connectivity of Orbitofrontal Cortex Subdivisions in Healthy Young Adults: A Longitudinal fMRI Study
Source: Healthcare (Basel). 2023 Feb 26;11(5):689. doi: 10.3390/healthcare11050689 (PMC10001322; doi:10.3390/healthcare11050689)
Supplement: Supplementary file 1 [file healthcare-11-00689-s001.zip]

Archive with 1 entries (1 files):
- healthcare-2148912-supplementary.pdf
